# Supplementary material for: Development of an Ex Vivo Platform to Model Urethral Healing
Source: Methods Protoc. 2025 Aug 15;8(4):96. doi: 10.3390/mps8040096 (PMC12388648; doi:10.3390/mps8040096)
Supplement: Supplementary file 1 [file mps-08-00096-s001.zip]

Archive with 1 entries (1 files):
- mps-3733029-supplementary.pdf
